# Supplementary material for: Characterisation of Bacteriophage-Encoded Depolymerases Selective for Key Klebsiella pneumoniae Capsular Exopolysaccharides
Source: Front Cell Infect Microbiol. 2021 Jun 18;11:686090. doi: 10.3389/fcimb.2021.686090 (PMC8253255; doi:10.3389/fcimb.2021.686090)
Supplement: Supplementary Table 4 — Accession numbers for sequenced phage. Formal numbering of phage is affirmed in this table. [file Table_4.xlsx]

## Sheet: Sheet1
Phage_Name	Sequenced_Phage_ID	Sanger_sample_ID	Sanger_lane_ID	secondary_sample_accession	run_accession	assembly_accession
vB_KpnA_GBH001	241-1	5899STDY8049207	31087_8#249	ERS3583579	ERR4760598	pending
vB_KpnA_GBH002	241-2	5899STDY8049208	31087_8#254	ERS3583580	ERR4760599	n/a
vB_KpnA_GBH003	241-3	5899STDY8049209	31087_8#257	ERS3583581	ERR4760600	n/a
vB_KpnA_GBH005	241-5	5899STDY8049210	31087_8#261	ERS3583582	ERR4760601	n/a
vB_KpnA_GBH007	241-7	5899STDY8049211	31087_8#177	ERS3583583	ERR4760580	n/a
vB_KpnA_GBH013	284-1	5899STDY8049219	31087_8#282	ERS3583591	ERR4760606	n/a
vB_KpnA_GBH014	284-2	5899STDY8049220	31087_8#285	ERS3583592	ERR4760607	pending
vB_KpnA_GBH017	284-5	5899STDY8049221	31087_8#288	ERS3583593	ERR4760608	n/a
vB_KpnA_GBH018	284-6	5899STDY8049222	31087_8#294	ERS3583594	ERR4760609	n/a
vB_KpnM_GBH019	401-1	5899STDY8049212	31087_8#182	ERS3583584	ERR4760581	pending
vB_KpnM_GBH020	401-2	5899STDY8049213	31087_8#185	ERS3583585	ERR4760582	n/a
vB_KpnM_GBH023	401-5	5899STDY8049214	31087_8#190	ERS3583586	ERR4760583	n/a
vB_KpnD_GBH026	421-2	5899STDY8049223	31087_8#193	ERS3583595	ERR4760584	n/a
vB_KpnD_GBH027	421-3	5899STDY8049224	31087_8#197	ERS3583596	ERR4760585	n/a
vB_KpnD_GBH029	421-6	5899STDY8049225	31087_8#202	ERS3583597	ERR4760586	pending
vB_KpnM_GBH033	593-4	5899STDY8049226	31087_8#296	ERS3583598	ERR4760610	pending
vB_KpnM_GBH035	593-6	5899STDY8049227	31087_8#301	ERS3654757	ERR4760611	n/a
vB_KpnA_GBH038	631-3	5899STDY8049228	31087_8#304	ERS3654758	ERR4760612	pending
vB_KpnA_GBH039	631-4	5899STDY8049229	31087_8#309	ERS3654759	ERR4760613	n/a
vB_KpnA_GBH045	823-4	5899STDY8049215	31087_8#266	ERS3583587	ERR4760602	n/a
vB_KpnA_GBH046	823-5	5899STDY8049216	31087_8#269	ERS3583588	ERR4760603	n/a
vB_KpnA_GBH049	1125-2	5899STDY8049217	31087_8#274	ERS3583589	ERR4760604	n/a
vB_KpnA_GBH050	1125-3	5899STDY8049218	31087_8#277	ERS3583590	ERR4760605	n/a
vB_KpnS_GBH054	8909-1	5899STDY8049230	31087_8#312	ERS3654760	ERR4760614	pending
vB_KpnS_GBH055	8909-2	5899STDY8049231	31087_8#318	ERS3654761	ERR4760615	n/a
vB_KpnS_GBH056	8909-3	5899STDY8049232	31087_8#321	ERS3654762	ERR4760616	n/a
vB_KpnS_GBH060	8909-7	5899STDY8049233	31087_8#325	ERS3654763	ERR4760617	n/a
vB_KpnS_GBH061	8909-8	5899STDY8049234	31087_8#330	ERS3654764	ERR4760618	n/a
